# Supplementary material for: Inhibition of asparagine synthetase effectively retards polycystic kidney disease progression
Source: EMBO Mol Med. 2024 Apr 29;16(6):9. doi: 10.1038/s44321-024-00071-9 (PMC11178866; doi:10.1038/s44321-024-00071-9)
Supplement: Supplementary file 2 — Source data Fig. 1 [file 44321_2024_71_MOESM2_ESM.zip]

Archive with 25 entries (24 files):
- EMM-2023-18797_SourceDataForFigure1/
- EMM-2023-18797_SourceDataForFigure1/.DS_Store
- __MACOSX/EMM-2023-18797_SourceDataForFigure1/._.DS_Store
- EMM-2023-18797_SourceDataForFigure1/Figure1C_ASNS.pdf
- __MACOSX/EMM-2023-18797_SourceDataForFigure1/._Figure1C_ASNS.pdf
- EMM-2023-18797_SourceDataForFigure1/Figure1B_ASNS.pdf
- __MACOSX/EMM-2023-18797_SourceDataForFigure1/._Figure1B_ASNS.pdf
- EMM-2023-18797_SourceDataForFigure1/Figure1D_ASNS.pdf
- __MACOSX/EMM-2023-18797_SourceDataForFigure1/._Figure1D_ASNS.pdf
- EMM-2023-18797_SourceDataForFigure1/Figure1H.txt
- __MACOSX/EMM-2023-18797_SourceDataForFigure1/._Figure1H.txt
- EMM-2023-18797_SourceDataForFigure1/Figure1E.txt
- __MACOSX/EMM-2023-18797_SourceDataForFigure1/._Figure1E.txt
- EMM-2023-18797_SourceDataForFigure1/Figure1D_VINCULIN.pdf
- __MACOSX/EMM-2023-18797_SourceDataForFigure1/._Figure1D_VINCULIN.pdf
- EMM-2023-18797_SourceDataForFigure1/Figure1C_VINCULIN.pdf
- __MACOSX/EMM-2023-18797_SourceDataForFigure1/._Figure1C_VINCULIN.pdf
- EMM-2023-18797_SourceDataForFigure1/Figure1A.xlsx
- __MACOSX/EMM-2023-18797_SourceDataForFigure1/._Figure1A.xlsx
- EMM-2023-18797_SourceDataForFigure1/Figure1F.txt
- __MACOSX/EMM-2023-18797_SourceDataForFigure1/._Figure1F.txt
- EMM-2023-18797_SourceDataForFigure1/Figure1G.txt
- __MACOSX/EMM-2023-18797_SourceDataForFigure1/._Figure1G.txt
- EMM-2023-18797_SourceDataForFigure1/Figure1B_VINCULIN.pdf
- __MACOSX/EMM-2023-18797_SourceDataForFigure1/._Figure1B_VINCULIN.pdf
