# Supplementary material for: Inhibition of asparagine synthetase effectively retards polycystic kidney disease progression
Source: EMBO Mol Med. 2024 Apr 29;16(6):9. doi: 10.1038/s44321-024-00071-9 (PMC11178866; doi:10.1038/s44321-024-00071-9)
Supplement: Supplementary file 2 — Source data Fig. 1 [file 44321_2024_71_MOESM2_ESM.zip › EMM-2023-18797_SourceDataForFigure1/Figure1H.txt]

GSE185948   Muto Y, Dixon EE, Yoshimura Y, Wu H et al. Defining cellular complexity in human autosomal dominant polycystic kidney disease by multimodal single cell analysis. Nat Commun 2022 Oct 30;13(1):6497. PMID: 36310237
                      plots were created using the online visualization tool of the Humphrey lab: https://humphreyslab.com/SingleCell/
