# Supplementary material for: Inhibition of asparagine synthetase effectively retards polycystic kidney disease progression
Source: EMBO Mol Med. 2024 Apr 29;16(6):9. doi: 10.1038/s44321-024-00071-9 (PMC11178866; doi:10.1038/s44321-024-00071-9)
Supplement: Supplementary file 2 — Source data Fig. 1 [file 44321_2024_71_MOESM2_ESM.zip › EMM-2023-18797_SourceDataForFigure1/Figure1E.txt]

GSE121563   Podrini C, Rowe I, Pagliarini R, Costa ASH et al. Dissection of metabolic reprogramming in polycystic kidney disease reveals coordinated rewiring of bioenergetic pathways. Commun Biol 2018;1:194. PMID: 30480096
                      normalized probe intensities were extracted from the series matrix file obtained from GEO
                      probe IDs were mapped to gene names using the reference file from the microarray manufacturer (Illumina): https://support.illumina.com/downloads/mouseref-8_v2_product_files.html or can be obtained also from GEO: https://www.ncbi.nlm.nih.gov/geo/query/acc.cgi?acc=GPL6885
