# Supplementary material for: Inhibition of asparagine synthetase effectively retards polycystic kidney disease progression
Source: EMBO Mol Med. 2024 Apr 29;16(6):9. doi: 10.1038/s44321-024-00071-9 (PMC11178866; doi:10.1038/s44321-024-00071-9)
Supplement: Supplementary file 2 — Source data Fig. 1 [file 44321_2024_71_MOESM2_ESM.zip › EMM-2023-18797_SourceDataForFigure1/Figure1A.xlsx]

## Sheet: Sheet1
Asns mRNA expression (Fold change)
NT		-glucose
Pkd1 +/+	Pkd1 +/+	Pkd1 -/-
1.22467	2.26952	5.90685
0.859988	3.48797	7.12252
0.915346	3.32277	4.79785
