# Supplementary material for: Inhibition of asparagine synthetase effectively retards polycystic kidney disease progression
Source: EMBO Mol Med. 2024 Apr 29;16(6):9. doi: 10.1038/s44321-024-00071-9 (PMC11178866; doi:10.1038/s44321-024-00071-9)
Supplement: Supplementary file 2 — Source data Fig. 1 [file 44321_2024_71_MOESM2_ESM.zip › EMM-2023-18797_SourceDataForFigure1/Figure1F.txt]

GSE131277   Olson RJ, Hopp K, Wells H, Smith JM et al. Synergistic Genetic Interactions between Pkhd1 and Pkd1 Result in an ARPKD-Like Phenotype in Murine Models. J Am Soc Nephrol 2019 Nov;30(11):2113-2127. PMID: 31427367
                      Normalized count expression was obtained from Suppl. Table 4 of the publication
