# Supplementary material for: Inhibition of asparagine synthetase effectively retards polycystic kidney disease progression
Source: EMBO Mol Med. 2024 Apr 29;16(6):9. doi: 10.1038/s44321-024-00071-9 (PMC11178866; doi:10.1038/s44321-024-00071-9)
Supplement: Supplementary file 2 — Source data Fig. 1 [file 44321_2024_71_MOESM2_ESM.zip › EMM-2023-18797_SourceDataForFigure1/Figure1G.txt]

GSE7869       Song X, Di Giovanni V, He N, Wang K et al. Systems biology of autosomal dominant polycystic kidney disease (ADPKD): computational identification of gene expression pathways and integrated regulatory networks. Hum Mol Genet 2009 Jul 1;18(13):2328-43. PMID: 19346236
                      Rowe I, Chiaravalli M, Mannella V, Ulisse V et al. Defective glucose metabolism in polycystic kidney disease identifies a new therapeutic strategy. Nat Med 2013 Apr;19(4):488-93. PMID: 23524344
                      normalized probe intensities were extracted from the series matrix file obtained from GEO
                      probe IDs were mapped to gene names using the reference file from the microarray manufacturer (Affymetrix): https://www.thermofisher.com/order/catalog/product/900466 or can be obtained also from GEO: https://www.ncbi.nlm.nih.gov/geo/query/acc.cgi?acc=GPL570
                      

                      
