# Supplementary material for: Inhibition of asparagine synthetase effectively retards polycystic kidney disease progression
Source: EMBO Mol Med. 2024 Apr 29;16(6):9. doi: 10.1038/s44321-024-00071-9 (PMC11178866; doi:10.1038/s44321-024-00071-9)
Supplement: Supplementary file 3 — Source data Fig. 2 [file 44321_2024_71_MOESM3_ESM.zip]

Archive with 25 entries (24 files):
- EMM-2023-18797_SourceDataForFigure2/
- EMM-2023-18797_SourceDataForFigure2/.DS_Store
- __MACOSX/EMM-2023-18797_SourceDataForFigure2/._.DS_Store
- EMM-2023-18797_SourceDataForFigure2/Figure2D_IHC ASNS_Scr-ASO (P160).tif
- __MACOSX/EMM-2023-18797_SourceDataForFigure2/._Figure2D_IHC ASNS_Scr-ASO (P160).tif
- EMM-2023-18797_SourceDataForFigure2/Figure2B.xlsx
- __MACOSX/EMM-2023-18797_SourceDataForFigure2/._Figure2B.xlsx
- EMM-2023-18797_SourceDataForFigure2/Figure2H.xlsx
- __MACOSX/EMM-2023-18797_SourceDataForFigure2/._Figure2H.xlsx
- EMM-2023-18797_SourceDataForFigure2/Figure2G.xlsx
- __MACOSX/EMM-2023-18797_SourceDataForFigure2/._Figure2G.xlsx
- EMM-2023-18797_SourceDataForFigure2/Figure2K.xlsx
- __MACOSX/EMM-2023-18797_SourceDataForFigure2/._Figure2K.xlsx
- EMM-2023-18797_SourceDataForFigure2/Figure2J.xlsx
- __MACOSX/EMM-2023-18797_SourceDataForFigure2/._Figure2J.xlsx
- EMM-2023-18797_SourceDataForFigure2/Figure2F.xlsx
- __MACOSX/EMM-2023-18797_SourceDataForFigure2/._Figure2F.xlsx
- EMM-2023-18797_SourceDataForFigure2/Figure2C_VINCULIN.pdf
- __MACOSX/EMM-2023-18797_SourceDataForFigure2/._Figure2C_VINCULIN.pdf
- EMM-2023-18797_SourceDataForFigure2/Figure2D_IHC ASNS_KspCre (P4).tif
- __MACOSX/EMM-2023-18797_SourceDataForFigure2/._Figure2D_IHC ASNS_KspCre (P4).tif
- EMM-2023-18797_SourceDataForFigure2/Figure2D_IHC ASNS_Asns-ASO (P160).tif
- __MACOSX/EMM-2023-18797_SourceDataForFigure2/._Figure2D_IHC ASNS_Asns-ASO (P160).tif
- EMM-2023-18797_SourceDataForFigure2/Figure2C_ASNS.pdf
- __MACOSX/EMM-2023-18797_SourceDataForFigure2/._Figure2C_ASNS.pdf
