# Supplementary material for: Inhibition of asparagine synthetase effectively retards polycystic kidney disease progression
Source: EMBO Mol Med. 2024 Apr 29;16(6):9. doi: 10.1038/s44321-024-00071-9 (PMC11178866; doi:10.1038/s44321-024-00071-9)
Supplement: Supplementary file 3 — Source data Fig. 2 [file 44321_2024_71_MOESM3_ESM.zip › EMM-2023-18797_SourceDataForFigure2/Figure2B.xlsx]

## Sheet: Sheet1
Ctrl		Cystic
Scr-ASO	Asns-ASO	Scr-ASO	Asns-ASO
0.0818996	0.00297066	0.134437	0.0341967
0.0514744	0.0108587	0.149167	0.0191701
0.0418102	0.0275845	0.275476	0.0123017
		0.354781	0.119493
		0.484645	0.0565237
		0.12896	0.0167465
		0.125	0.0127355
		0.161544	0.0386068
		0.12896	0.0236011
