# Supplementary material for: Inhibition of asparagine synthetase effectively retards polycystic kidney disease progression
Source: EMBO Mol Med. 2024 Apr 29;16(6):9. doi: 10.1038/s44321-024-00071-9 (PMC11178866; doi:10.1038/s44321-024-00071-9)
Supplement: Supplementary file 3 — Source data Fig. 2 [file 44321_2024_71_MOESM3_ESM.zip › EMM-2023-18797_SourceDataForFigure2/Figure2H.xlsx]

## Sheet: Sheet1
Creatinine (mg/dL)
Ctrl - Scr-ASO	Ctrl - Asns-ASO	Cystic - Scr-ASO	Cystic - Asns-ASO
0.33	0.28	0.66	0.26
0.33	0.32	2.16	0.31
0.25	0.3	0.68	0.24
0.28	0.28	0.45	0.3
0.35		0.24	0.6
0.3		0.43	0.33
		0.56	0.37
		0.72	0.22
		0.49	0.29
		0.77	0.41
		0.28	0.37
		0.33
