# Supplementary material for: Inhibition of asparagine synthetase effectively retards polycystic kidney disease progression
Source: EMBO Mol Med. 2024 Apr 29;16(6):9. doi: 10.1038/s44321-024-00071-9 (PMC11178866; doi:10.1038/s44321-024-00071-9)
Supplement: Supplementary file 3 — Source data Fig. 2 [file 44321_2024_71_MOESM3_ESM.zip › EMM-2023-18797_SourceDataForFigure2/Figure2G.xlsx]

## Sheet: Sheet1
Urea (mg/dL)
Ctrl - Scr-ASO	Ctrl - Asns-ASO	Cystic - Scr-ASO	Cystic - Asns-ASO
55	49	304	63
42	39	324	55
61	33	365	43
52	38	112	46
53		64	139
56		129	37
43		226	97
		316	33
		145	54
		413	88
		98	62
		88
