# Supplementary material for: Inhibition of asparagine synthetase effectively retards polycystic kidney disease progression
Source: EMBO Mol Med. 2024 Apr 29;16(6):9. doi: 10.1038/s44321-024-00071-9 (PMC11178866; doi:10.1038/s44321-024-00071-9)
Supplement: Supplementary file 3 — Source data Fig. 2 [file 44321_2024_71_MOESM3_ESM.zip › EMM-2023-18797_SourceDataForFigure2/Figure2K.xlsx]

## Sheet: Sheet1
Cystic index (%)
Cystic - Scr-ASO	Cystic - Asns-ASO
56.1331	50.7397
42.691	38.4991
43.9905	29.5472
47.6155	29.4168
47.4552	39.436
47.8536	17.1608
57.9012	30.0294
40.4549	19.4741
51.8157
