# Supplementary material for: Inhibition of asparagine synthetase effectively retards polycystic kidney disease progression
Source: EMBO Mol Med. 2024 Apr 29;16(6):9. doi: 10.1038/s44321-024-00071-9 (PMC11178866; doi:10.1038/s44321-024-00071-9)
Supplement: Supplementary file 3 — Source data Fig. 2 [file 44321_2024_71_MOESM3_ESM.zip › EMM-2023-18797_SourceDataForFigure2/Figure2J.xlsx]

## Sheet: Sheet1
Kidneys/Body weight (%)
Ctrl - Scr-ASO	Ctrl - Asns-ASO	Cystic - Scr-ASO	Cystic - Asns-ASO
1.47532	1.52203	16.4881	11.0339
1.4876	1.8034	17.8271	4.18651
1.34326	1.87228	18.3221	7.51717
1.02225	1.56742	8.58209	5.45559
1.26867		8.52459	2.50385
1.76509		5.83684	14.6667
1.61692		13.9021	11.2579
		14.9587	2.96296
		12.782	2.8
		19.4161	8.08511
		9.20139	7.63636
		13.5397
