# Supplementary material for: Inhibition of asparagine synthetase effectively retards polycystic kidney disease progression
Source: EMBO Mol Med. 2024 Apr 29;16(6):9. doi: 10.1038/s44321-024-00071-9 (PMC11178866; doi:10.1038/s44321-024-00071-9)
Supplement: Supplementary file 3 — Source data Fig. 2 [file 44321_2024_71_MOESM3_ESM.zip › EMM-2023-18797_SourceDataForFigure2/Figure2F.xlsx]

## Sheet: Sheet1
	Ctrl - Scr-ASO								Ctrl - Asns-ASO				Cystic - Scr-ASO												Cystic - Asns-ASO
P40	323.385	288.608	381.901	339.11	308.082	338.267	269.033	445.956	300.578	301.659	442.855	289.306	458.73	724.028	404.755	352.393	348.803	247.328	185.821	294.83	373.835	438.276	301.747	413.813	381.63	560.359	345.49	569.696	255.866	383.29	369.556	320.973	212.329	279.771	205.611
P100	459.631	349.457	453.048	524.491	458.554	509.159	371.358	659.498	316.344	476.736	472.987	434.372	919.524	1569.81	1245	745.464	742.236	648.017	771.149	965.74	996.303	1532.98	947.542	929.945	967.599	943.852	1019.82	1073.65	1015.8	599.263	1064.24	573.861	431.754	492.069	681.261
P130	486.793	332.57	544.576	493.796	487.447	477.943	316.115	663.697	407.251	473.873	462.421	444.866	2004.46	2624.61	2236.38	1167.98	1148.93	901.443	1296.58	1419.17	1482.7	2720.75	1333.15	1508.82	1608.44	1149.84	1401.71	1430.02	1699.27	661.638	1701.9	619.104	429.323	741.655	927.618
