# Supplementary material for: Inhibition of asparagine synthetase effectively retards polycystic kidney disease progression
Source: EMBO Mol Med. 2024 Apr 29;16(6):9. doi: 10.1038/s44321-024-00071-9 (PMC11178866; doi:10.1038/s44321-024-00071-9)
Supplement: Supplementary file 4 — Source data Fig. 3 [file 44321_2024_71_MOESM4_ESM.zip]

Archive with 23 entries (22 files):
- EMM-2023-18797_SourceDataForFigure3/
- EMM-2023-18797_SourceDataForFigure3/Figure3E.xlsx
- __MACOSX/EMM-2023-18797_SourceDataForFigure3/._Figure3E.xlsx
- EMM-2023-18797_SourceDataForFigure3/Figure3C_ATF4_VINCULIN.pdf
- __MACOSX/EMM-2023-18797_SourceDataForFigure3/._Figure3C_ATF4_VINCULIN.pdf
- EMM-2023-18797_SourceDataForFigure3/.DS_Store
- __MACOSX/EMM-2023-18797_SourceDataForFigure3/._.DS_Store
- EMM-2023-18797_SourceDataForFigure3/Figure3D.xlsx
- __MACOSX/EMM-2023-18797_SourceDataForFigure3/._Figure3D.xlsx
- EMM-2023-18797_SourceDataForFigure3/Figure3F_ASNS.pdf
- __MACOSX/EMM-2023-18797_SourceDataForFigure3/._Figure3F_ASNS.pdf
- EMM-2023-18797_SourceDataForFigure3/Figure3B_ATF4.pdf
- __MACOSX/EMM-2023-18797_SourceDataForFigure3/._Figure3B_ATF4.pdf
- EMM-2023-18797_SourceDataForFigure3/Figure3B_VINCULIN.pdf
- __MACOSX/EMM-2023-18797_SourceDataForFigure3/._Figure3B_VINCULIN.pdf
- EMM-2023-18797_SourceDataForFigure3/Figure3F_GCN2.pdf
- __MACOSX/EMM-2023-18797_SourceDataForFigure3/._Figure3F_GCN2.pdf
- EMM-2023-18797_SourceDataForFigure3/Figure3F_VINCULIN.pdf
- __MACOSX/EMM-2023-18797_SourceDataForFigure3/._Figure3F_VINCULIN.pdf
- EMM-2023-18797_SourceDataForFigure3/Figure3F_ATF4.pdf
- __MACOSX/EMM-2023-18797_SourceDataForFigure3/._Figure3F_ATF4.pdf
- EMM-2023-18797_SourceDataForFigure3/Figure3F_P-GCN2.pdf
- __MACOSX/EMM-2023-18797_SourceDataForFigure3/._Figure3F_P-GCN2.pdf
