# Supplementary material for: Inhibition of asparagine synthetase effectively retards polycystic kidney disease progression
Source: EMBO Mol Med. 2024 Apr 29;16(6):9. doi: 10.1038/s44321-024-00071-9 (PMC11178866; doi:10.1038/s44321-024-00071-9)
Supplement: Supplementary file 4 — Source data Fig. 3 [file 44321_2024_71_MOESM4_ESM.zip › EMM-2023-18797_SourceDataForFigure3/Figure3E.xlsx]

## Sheet: Sheet1
Asns mRNA expression (Fold change)
Scr		siEif2ak4
Pkd1 +/+	Pkd1 +/+	Pkd1 -/-
1.02508	1.36229	1.12977
0.949831	1.2799	0.997254
1.02508	1.40059	0.86816
