# Supplementary material for: Inhibition of asparagine synthetase effectively retards polycystic kidney disease progression
Source: EMBO Mol Med. 2024 Apr 29;16(6):9. doi: 10.1038/s44321-024-00071-9 (PMC11178866; doi:10.1038/s44321-024-00071-9)
Supplement: Supplementary file 5 — Source data Fig. 4 [file 44321_2024_71_MOESM5_ESM.zip]

Archive with 7 entries (6 files):
- EMM-2023-18797_SourceDataForFigure4/
- EMM-2023-18797_SourceDataForFigure4/Figure4B.txt
- __MACOSX/EMM-2023-18797_SourceDataForFigure4/._Figure4B.txt
- EMM-2023-18797_SourceDataForFigure4/.DS_Store
- __MACOSX/EMM-2023-18797_SourceDataForFigure4/._.DS_Store
- EMM-2023-18797_SourceDataForFigure4/Figure4C.xlsx
- __MACOSX/EMM-2023-18797_SourceDataForFigure4/._Figure4C.xlsx
