# Supplementary material for: Inhibition of asparagine synthetase effectively retards polycystic kidney disease progression
Source: EMBO Mol Med. 2024 Apr 29;16(6):9. doi: 10.1038/s44321-024-00071-9 (PMC11178866; doi:10.1038/s44321-024-00071-9)
Supplement: Supplementary file 5 — Source data Fig. 4 [file 44321_2024_71_MOESM5_ESM.zip › EMM-2023-18797_SourceDataForFigure4/Figure4B.txt]

Metabolomics Workbench_DataTrack ID4677
