# Supplementary material for: Inhibition of asparagine synthetase effectively retards polycystic kidney disease progression
Source: EMBO Mol Med. 2024 Apr 29;16(6):9. doi: 10.1038/s44321-024-00071-9 (PMC11178866; doi:10.1038/s44321-024-00071-9)
Supplement: Supplementary file 5 — Source data Fig. 4 [file 44321_2024_71_MOESM5_ESM.zip › EMM-2023-18797_SourceDataForFigure4/Figure4C.xlsx]

## Sheet: Sheet1
Glucose
Ctrl - Scr-ASO	Ctrl - Asns-ASO	Cystic - Scr-ASO	Cystic - Asns-ASO
10600	10900	18200	12200
11700	12500	21300	9770
6970	8320	16000	15800
11600		14500	12600
12700		15700	15400
Lactate
Ctrl - Scr-ASO	Ctrl - Asns-ASO	Cystic - Scr-ASO	Cystic - Asns-ASO
51000	49700	64400	69600
26700	29700	84600	76000
49900	49000	110000	53000
53900		134000	51900
30700		65700	51000
Citrate
Ctrl - Scr-ASO	Ctrl - Asns-ASO	Cystic - Scr-ASO	Cystic - Asns-ASO
9460	19100	55000	55300
5470	16600	109000	42300
9660	19700	161000	38400
17700		41700	18100
8780		112000	22400
α-KG
Ctrl - Scr-ASO	Ctrl - Asns-ASO	Cystic - Scr-ASO	Cystic - Asns-ASO
294	286	1720	1560
127	325	1990	1480
435	469	2880	805
258		1730	968
356		2570	825
Glutamine
Ctrl - Scr-ASO	Ctrl - Asns-ASO	Cystic - Scr-ASO	Cystic - Asns-ASO
5030	6540	3960	4200
4120	3780	3050	5000
5390	5810	3970	7450
6930		3520	5410
4800		6150	4090
Aspartate
Ctrl - Scr-ASO	Ctrl - Asns-ASO	Cystic - Scr-ASO	Cystic - Asns-ASO
9580	8400	2210	5950
14306.7	8630.79	1709.08	5419.35
8153.95	11503.6	6280.62	7548.08
6277.87		3670.53	10174.8
9690.31		3281.95	8526.63
Glutamate
Ctrl - Scr-ASO	Ctrl - Asns-ASO	Cystic - Scr-ASO	Cystic - Asns-ASO
36000	44800	12600	32900
40800	26100	19800	22900
27400	32800	5580	49200
37600		13200	27300
24800		16900	20200
Asparagine
Ctrl - Scr-ASO	Ctrl - Asns-ASO	Cystic - Scr-ASO	Cystic - Asns-ASO
689.624	538.814	1741.67	905.956
690.209	908.053	2102.04	1071.72
803.942	795.605	2918.94	1109.25
778.995		1357.96	1205.35
586.613		1510.89	1061.87
