# Supplementary material for: Inhibition of asparagine synthetase effectively retards polycystic kidney disease progression
Source: EMBO Mol Med. 2024 Apr 29;16(6):9. doi: 10.1038/s44321-024-00071-9 (PMC11178866; doi:10.1038/s44321-024-00071-9)
Supplement: Supplementary file 6 — Source data Fig. 5 [file 44321_2024_71_MOESM6_ESM.zip]

Archive with 9 entries (8 files):
- EMM-2023-18797_SourceDataForFigure5/
- EMM-2023-18797_SourceDataForFigure5/.DS_Store
- __MACOSX/EMM-2023-18797_SourceDataForFigure5/._.DS_Store
- EMM-2023-18797_SourceDataForFigure5/Figure5B.xlsx
- __MACOSX/EMM-2023-18797_SourceDataForFigure5/._Figure5B.xlsx
- EMM-2023-18797_SourceDataForFigure5/Figure5C.xlsx
- __MACOSX/EMM-2023-18797_SourceDataForFigure5/._Figure5C.xlsx
- EMM-2023-18797_SourceDataForFigure5/Figure5A.xlsx
- __MACOSX/EMM-2023-18797_SourceDataForFigure5/._Figure5A.xlsx
