# Supplementary material for: Inhibition of asparagine synthetase effectively retards polycystic kidney disease progression
Source: EMBO Mol Med. 2024 Apr 29;16(6):9. doi: 10.1038/s44321-024-00071-9 (PMC11178866; doi:10.1038/s44321-024-00071-9)
Supplement: Supplementary file 6 — Source data Fig. 5 [file 44321_2024_71_MOESM6_ESM.zip › EMM-2023-18797_SourceDataForFigure5/Figure5B.xlsx]

## Sheet: Sheet1
Ki67 positive nuclei (%)
Cystic - Scr-ASO	Cystic - Asns-ASO
11.8962	2.5177
11.5911	2.54144
5.28801	2.08768
12.0548	3.13972
14.2857	7.64563
