# Supplementary material for: Inhibition of asparagine synthetase effectively retards polycystic kidney disease progression
Source: EMBO Mol Med. 2024 Apr 29;16(6):9. doi: 10.1038/s44321-024-00071-9 (PMC11178866; doi:10.1038/s44321-024-00071-9)
Supplement: Supplementary file 6 — Source data Fig. 5 [file 44321_2024_71_MOESM6_ESM.zip › EMM-2023-18797_SourceDataForFigure5/Figure5C.xlsx]

## Sheet: Sheet1
IMP
Ctrl - Scr-ASO	Ctrl - Asns-ASO	Cystic - Scr-ASO	Cystic - Asns-ASO
9700	5350	435	1300
6270	6780	987	1840
4420	7530	2350	3890
7830		813	4090
4470		652	5010
Adenine
Ctrl - Scr-ASO	Ctrl - Asns-ASO	Cystic - Scr-ASO	Cystic - Asns-ASO
868	710	142	286
388	492	130	306
638	375	252	589
484		145	347
572		150	186
Guanine
Ctrl - Scr-ASO	Ctrl - Asns-ASO	Cystic - Scr-ASO	Cystic - Asns-ASO
1020	836	203	469
861	798	390	282
478	689	214	511
531		211	431
660		296	728
Urate
Ctrl - Scr-ASO	Ctrl - Asns-ASO	Cystic - Scr-ASO	Cystic - Asns-ASO
2640	2760	4240	6940
2080	1860	6340	5440
3190	3910	9790	4990
2050		6360	3950
1270		5590	1980
