# Supplementary material for: Inhibition of asparagine synthetase effectively retards polycystic kidney disease progression
Source: EMBO Mol Med. 2024 Apr 29;16(6):9. doi: 10.1038/s44321-024-00071-9 (PMC11178866; doi:10.1038/s44321-024-00071-9)
Supplement: Supplementary file 6 — Source data Fig. 5 [file 44321_2024_71_MOESM6_ESM.zip › EMM-2023-18797_SourceDataForFigure5/Figure5A.xlsx]

## Sheet: Sheet1
Carbamoyl phosphate
Ctrl - Scr-ASO	Ctrl - Asns-ASO	Cystic - Scr-ASO	Cystic - Asns-ASO
25.2	41.9	278	121
10.4	11.5	162	87
37.4	9.85	431	84
14.8		168	42.2
4.95		140	20.6
N-Carbamoyl Aspartate
Ctrl - Scr-ASO	Ctrl - Asns-ASO	Cystic - Scr-ASO	Cystic - Asns-ASO
8.55	1.51	10.1	28.5
4.41	6.91	49.3	22.7
7.9	1.79	63.5	28.4
5.53		18.8	9.58
4.73		31	20.6
Dihydroorotate
Ctrl - Scr-ASO	Ctrl - Asns-ASO	Cystic - Scr-ASO	Cystic - Asns-ASO
9.61	4.34	58.3	29.6
2.42	19.1	85.1	30.6
1.77	2.8	216	6.06
1.61		174	1.82
20.4		148	70.3
Oraotate
Ctrl - Scr-ASO	Ctrl - Asns-ASO	Cystic - Scr-ASO	Cystic - Asns-ASO
58.4	77.3	252	523
57.9	37.1	542	495
69.4	112	636	380
108		290	202
64.4		555	178
Orotidine 5-phosphate
Ctrl - Scr-ASO	Ctrl - Asns-ASO	Cystic - Scr-ASO	Cystic - Asns-ASO
45.4	3.89	227	108
4.25	1.82	390	28.3
16.6	32.7	67.8	23.5
12.8		84.6	13.5
3.09		139	20.2
PRPP
Ctrl - Scr-ASO	Ctrl - Asns-ASO	Cystic - Scr-ASO	Cystic - Asns-ASO
52.4	46.2	1.12	28.5
35.5	35.2	6.2	16.8
57.6	39.5	2.62	25.7
18.4		9.67	14.5
41.7		1.01	21.1
UMP
Ctrl - Scr-ASO	Ctrl - Asns-ASO	Cystic - Scr-ASO	Cystic - Asns-ASO
8220	5040	656	984
3740	5960	1340	1890
3670	6170	2830	4240
5320		1650	2610
5920		569	2840
Uracil
Ctrl - Scr-ASO	Ctrl - Asns-ASO	Cystic - Scr-ASO	Cystic - Asns-ASO
78.4	87.3	177	199
39	101	347	223
58.7	117	424	239
68.9		202	117
110		242	147
Cytosine
Ctrl - Scr-ASO	Ctrl - Asns-ASO	Cystic - Scr-ASO	Cystic - Asns-ASO
92.5	79.4	216	134
75.6	70.9	145	101
90.3	101	252	146
74.9		130	101
34		141	62.1
Thymine
Ctrl - Scr-ASO	Ctrl - Asns-ASO	Cystic - Scr-ASO	Cystic - Asns-ASO
32.7	38.3	95.8	120
44.4	9.62	120	76.2
20.9	40.2	127	73.8
43		171	34.9
39.7		218	90.3
