# Supplementary material for: Inhibition of asparagine synthetase effectively retards polycystic kidney disease progression
Source: EMBO Mol Med. 2024 Apr 29;16(6):9. doi: 10.1038/s44321-024-00071-9 (PMC11178866; doi:10.1038/s44321-024-00071-9)
Supplement: Supplementary file 7 — Source data Fig. 6 [file 44321_2024_71_MOESM7_ESM.zip]

Archive with 21 entries (20 files):
- EMM-2023-18797_SourceDataForFigure6/
- EMM-2023-18797_SourceDataForFigure6/.DS_Store
- __MACOSX/EMM-2023-18797_SourceDataForFigure6/._.DS_Store
- EMM-2023-18797_SourceDataForFigure6/Figure6A_P-CAD.pdf
- __MACOSX/EMM-2023-18797_SourceDataForFigure6/._Figure6A_P-CAD.pdf
- EMM-2023-18797_SourceDataForFigure6/Figure6A_VINCULIN.pdf
- __MACOSX/EMM-2023-18797_SourceDataForFigure6/._Figure6A_VINCULIN.pdf
- EMM-2023-18797_SourceDataForFigure6/Figure6F.xlsx
- __MACOSX/EMM-2023-18797_SourceDataForFigure6/._Figure6F.xlsx
- EMM-2023-18797_SourceDataForFigure6/Figure6G.xlsx
- __MACOSX/EMM-2023-18797_SourceDataForFigure6/._Figure6G.xlsx
- EMM-2023-18797_SourceDataForFigure6/Figure6B.txt
- __MACOSX/EMM-2023-18797_SourceDataForFigure6/._Figure6B.txt
- EMM-2023-18797_SourceDataForFigure6/Figure6C.txt
- __MACOSX/EMM-2023-18797_SourceDataForFigure6/._Figure6C.txt
- EMM-2023-18797_SourceDataForFigure6/Figure6D.txt
- __MACOSX/EMM-2023-18797_SourceDataForFigure6/._Figure6D.txt
- EMM-2023-18797_SourceDataForFigure6/Figure6G_README Metabolomic Data 15N2-glutamine tracing.txt
- __MACOSX/EMM-2023-18797_SourceDataForFigure6/._Figure6G_README Metabolomic Data 15N2-glutamine tracing.txt
- EMM-2023-18797_SourceDataForFigure6/Figure6E.txt
- __MACOSX/EMM-2023-18797_SourceDataForFigure6/._Figure6E.txt
