# Supplementary material for: Inhibition of asparagine synthetase effectively retards polycystic kidney disease progression
Source: EMBO Mol Med. 2024 Apr 29;16(6):9. doi: 10.1038/s44321-024-00071-9 (PMC11178866; doi:10.1038/s44321-024-00071-9)
Supplement: Supplementary file 7 — Source data Fig. 6 [file 44321_2024_71_MOESM7_ESM.zip › EMM-2023-18797_SourceDataForFigure6/Figure6F.xlsx]

## Sheet: Sheet1
N-Carbamoyl Aspartate
Pkd1 +/+ Scr	Pkd1 -/- Scr	Pkd1 -/- Asns
363.572	1701.92	0
479.578	2702.89	0
0	2290.06	0
556.405	3367.71	0
0	2148.22	0
332.057	2569.56	0
