# Supplementary material for: Inhibition of asparagine synthetase effectively retards polycystic kidney disease progression
Source: EMBO Mol Med. 2024 Apr 29;16(6):9. doi: 10.1038/s44321-024-00071-9 (PMC11178866; doi:10.1038/s44321-024-00071-9)
Supplement: Supplementary file 7 — Source data Fig. 6 [file 44321_2024_71_MOESM7_ESM.zip › EMM-2023-18797_SourceDataForFigure6/Figure6G.xlsx]

## Sheet: Sheet1
Glutamine
Pkd1 +/+	Pkd1 +/+ siAsns	Pkd1 -/-	Pkd1 -/- siAsns
1800000	2720000	6280000	2050000
2090000	2990000	6350000	2300000
1610000	2700000	6800000	2750000
2110000	2870000	2640000	2650000
1600000	2700000	5390000	2340000
2030000	2760000	4750000	2300000
Glutamate
Pkd1 +/+	Pkd1 +/+ siAsns	Pkd1 -/-	Pkd1 -/- siAsns
775000	919000	2080000	410000
926000	1020000	2100000	406000
727000	961000	2260000	415000
1030000	1020000	937000	463000
972000	1040000	1970000	437000
1020000	1270000	1870000	370000
Aspartate
Pkd1 +/+	Pkd1 +/+ siAsns	Pkd1 -/-	Pkd1 -/- siAsns
15000	17600	12700	17900
16500	23600	12700	14500
16700	23200	12500	18600
18700	16400	9180	23100
16700	23900	14100	20100
17300	23200	9780	16200
Asparagine
Pkd1 +/+	Pkd1 +/+ siAsns	Pkd1 -/-	Pkd1 -/- siAsns
1270	0	15600	474
2170	0	13500	0
1430	0	16400	0
1970	3460	11500	731
2290	0	11000	0
1490	3990	9770	332
Carbamoyl phosphate
Pkd1 +/+	Pkd1 +/+ siAsns	Pkd1 -/-	Pkd1 -/- siAsns
108	72.9	33.4	176
13.2	70	173	450
84.3	84.2	877	263
52.9	90.4	583	25.3
52.7	70.7	174	32.5
76.9	105	922	23.2
N-Carbamoyl Aspartate
Pkd1 +/+	Pkd1 +/+ siAsns	Pkd1 -/-	Pkd1 -/- siAsns
2130	5820	11000	4100
2880	5290	10300	5670
6090	8420	6190	3280
2720	5830	141	3170
3710	5950	12300	4340
2990	8310	10400	3430
Dihydroorotate
Pkd1 +/+	Pkd1 +/+ siAsns	Pkd1 -/-	Pkd1 -/- siAsns
1230	2110	7010	1090
855	1010	9400	0
476	2090	11600	1940
1620	2250	787	1790
949	1040	9010	729
1630	2480	6890	569
Oraotate
Pkd1 +/+	Pkd1 +/+ siAsns	Pkd1 -/-	Pkd1 -/- siAsns
14.2	24.6	111	174
21.3	24.7	455	174
42.7	31	173	167
0	25.5	547	202
33.2	0	137	161
26.3	43	207	135
Orotidine 5-phosphate
Pkd1 +/+	Pkd1 +/+ siAsns	Pkd1 -/-	Pkd1 -/- siAsns
774	217	488.837	630
516	330	646.437	559
548	1460	585.144	1310
772	690	243.445	370
476	1100	0	1120
667	1150	361.352	174
UMP
Pkd1 +/+	Pkd1 +/+ siAsns	Pkd1 -/-	Pkd1 -/- siAsns
164	133	832	666
193	285	2000	702
124	518	1740	409
488	355	1690	798
147	197	1480	1020
472	314	1680	371
Cytosine
Pkd1 +/+	Pkd1 +/+ siAsns	Pkd1 -/-	Pkd1 -/- siAsns
847	666	3080	587
986	653	4170	1840
1290	888	4130	1590
994	800	157	2150
1410	792	3320	1050
1080	725	5130	2790
Thymidine
Pkd1 +/+	Pkd1 +/+ siAsns	Pkd1 -/-	Pkd1 -/- siAsns
59.8	51.7	307	172
3.93	62.7	588	155
186	80.4	827	182
83.2	40.8	79.4	195
90.8	68	284	179
59.3	93.1	1100	277
