# Supplementary material for: Inhibition of asparagine synthetase effectively retards polycystic kidney disease progression
Source: EMBO Mol Med. 2024 Apr 29;16(6):9. doi: 10.1038/s44321-024-00071-9 (PMC11178866; doi:10.1038/s44321-024-00071-9)
Supplement: Supplementary file 8 — Source data Fig. 7 [file 44321_2024_71_MOESM8_ESM.zip]

Archive with 11 entries (10 files):
- EMM-2023-18797_SourceDataForFigure7/
- EMM-2023-18797_SourceDataForFigure7/Figure7D.xlsx
- __MACOSX/EMM-2023-18797_SourceDataForFigure7/._Figure7D.xlsx
- EMM-2023-18797_SourceDataForFigure7/.DS_Store
- __MACOSX/EMM-2023-18797_SourceDataForFigure7/._.DS_Store
- EMM-2023-18797_SourceDataForFigure7/Figure7E.xlsx
- __MACOSX/EMM-2023-18797_SourceDataForFigure7/._Figure7E.xlsx
- EMM-2023-18797_SourceDataForFigure7/Figure7F.xlsx
- __MACOSX/EMM-2023-18797_SourceDataForFigure7/._Figure7F.xlsx
- EMM-2023-18797_SourceDataForFigure7/Figure7G.xlsx
- __MACOSX/EMM-2023-18797_SourceDataForFigure7/._Figure7G.xlsx
