# Supplementary material for: Inhibition of asparagine synthetase effectively retards polycystic kidney disease progression
Source: EMBO Mol Med. 2024 Apr 29;16(6):9. doi: 10.1038/s44321-024-00071-9 (PMC11178866; doi:10.1038/s44321-024-00071-9)
Supplement: Supplementary file 8 — Source data Fig. 7 [file 44321_2024_71_MOESM8_ESM.zip › EMM-2023-18797_SourceDataForFigure7/Figure7D.xlsx]

## Sheet: Sheet1
	Cystic - Scr-ASO-PBS							Cystic - Asns-ASO-2DG
P40	747.993	443.278	248.874	358.767	246.302	362.26	309.949	372.367	389.841	326.497	384.742	323.321	176.787	275.05	274.584	352.473	364.489	292.627	398.582
P100	2374.89	1205.92	900.464	1310.85	654.591	952.175	625.347	612.884	605.946	834.345	1245.73	890.278	608.382	632.245	507.864	580.818	651.987	651.224	798.514
P130	3474.33	1788.2	1651.16	2275.72	1011.1	1170.9	962.534	735.857	765.189	1155.99	1719.04	1359.38	1151.14	633.192	620.307	775.885	816.616	1063.26	1129.03
