# Supplementary material for: Inhibition of asparagine synthetase effectively retards polycystic kidney disease progression
Source: EMBO Mol Med. 2024 Apr 29;16(6):9. doi: 10.1038/s44321-024-00071-9 (PMC11178866; doi:10.1038/s44321-024-00071-9)
Supplement: Supplementary file 8 — Source data Fig. 7 [file 44321_2024_71_MOESM8_ESM.zip › EMM-2023-18797_SourceDataForFigure7/Figure7E.xlsx]

## Sheet: Sheet1
(%)
Cystic - Scr-ASO-PBS	Cystic - Asns-ASO-2DG
15.7463	3.51462
12.0562	3.15622
13.025	7.51828
18.5588	7.55274
4.95404	10.6943
5.6921	9.00385
6.50731	3.63138
	3.22899
	2.25488
	3.21649
	5.53993
	4.12759
