# Supplementary material for: Inhibition of asparagine synthetase effectively retards polycystic kidney disease progression
Source: EMBO Mol Med. 2024 Apr 29;16(6):9. doi: 10.1038/s44321-024-00071-9 (PMC11178866; doi:10.1038/s44321-024-00071-9)
Supplement: Supplementary file 8 — Source data Fig. 7 [file 44321_2024_71_MOESM8_ESM.zip › EMM-2023-18797_SourceDataForFigure7/Figure7F.xlsx]

## Sheet: Sheet1
Urea (mg/dL)
Cystic - Scr-ASO-PBS	Cystic - Asns-ASO-2DG
101	41
65	42
362	47
120	49
61	49
63	75
43	92
	49
	47
	49
	54
	33
