# Supplementary material for: Inhibition of asparagine synthetase effectively retards polycystic kidney disease progression
Source: EMBO Mol Med. 2024 Apr 29;16(6):9. doi: 10.1038/s44321-024-00071-9 (PMC11178866; doi:10.1038/s44321-024-00071-9)
Supplement: Supplementary file 8 — Source data Fig. 7 [file 44321_2024_71_MOESM8_ESM.zip › EMM-2023-18797_SourceDataForFigure7/Figure7G.xlsx]

## Sheet: Sheet1
TKV P100
Cystic - Scr-ASO	Cystic - Asns-ASO	Cystic - Scr-ASO-PBS	Cystic - Asns-ASO-2DG
919.524	967.599	2374.89	612.884
1569.81	943.852	1205.92	605.946
1245	1019.82	900.464	834.345
745.464	1073.65	1310.85	1245.73
742.236	1015.8	654.591	890.278
648.017	599.263	952.175	608.382
771.149	1064.24	625.347	632.245
965.74	573.861		507.864
996.303	431.754		580.818
1532.98	492.069		651.987
947.542	681.261		651.224
929.945			798.514
TKV P130
Cystic - Scr-ASO	Cystic - Asns-ASO	Cystic - Scr-ASO-PBS	Cystic - Asns-ASO-2DG
2004.46	1608.44	3474.33	735.857
2624.61	1149.84	1788.2	765.189
2236.38	1401.71	1651.16	1155.99
1167.98	1430.02	2275.72	1719.04
1148.93	1699.27	1011.1	1359.38
901.443	661.638	1170.9	1151.14
1296.58	1701.9	962.534	633.192
1419.17	619.104		620.307
1482.7	429.323		775.885
2720.75	741.655		816.616
1333.15	927.618		1063.26
1508.82			1129.03
